# Supplementary material for: Natural Selection Shapes Maintenance of Orthologous sRNAs in Divergent Host-Restricted Bacterial Genomes
Source: Mol Biol Evol. 2021 Jul 2;38(11):4778–91. doi: 10.1093/molbev/msab202 (PMC8557413; doi:10.1093/molbev/msab202)
Supplement: msab202_Supplementary_Data [file msab202_supplementary_data.zip]

Archive with 2 entries (2 files):
- Supplement_Tables_Psyllid_v4.xlsx
- Supplementary Figures.docx
