# Supplementary material for: Natural Selection Shapes Maintenance of Orthologous sRNAs in Divergent Host-Restricted Bacterial Genomes
Source: Mol Biol Evol. 2021 Jul 2;38(11):4778–91. doi: 10.1093/molbev/msab202 (PMC8557413; doi:10.1093/molbev/msab202)
Supplement: msab202_Supplementary_Data [file msab202_supplementary_data.zip › Supplement_Tables_Psyllid_v4.xlsx]

## Sheet: Sup. Table 1
Supplementary Table 1 :
List of sRNA identified by Rockhopper expressed within the Carsonella-BC genome
Carsonella-BC antisense sRNA	Length	Strand	Raw Counts mapping to the antisense sRNA*	Predicted Transcription Start	Predicted Transcription Stop	Predicted gene target	Carsonella-DC antisense sRNA
gidA_1	75	-	1716	1469	1394	tRNA uridine 5-carboxymethylaminomethyl modification enzyme GidA	gidA
gidA_2	50	-	251	2164	2114	tRNA uridine 5-carboxymethylaminomethyl modification enzyme GidA
atpA_1	78	-	9472	5063	4985	ATP synthase alpha chain	atpA_2
atpA_2	72	-	301	5453	5381	ATP synthase alpha chain	atpA_3
atpD_1	124	-	2533	7077	6953	ATP synthase beta chain
atpD_2	35	-	91	7219	7184	ATP synthase beta chain
atpD_3	166	-	80	7593	7427	ATP synthase beta chain	atpD_2
tktA	13	+	417	10264	10277	Transketolase
tktA	13	+	15612	11140	11153	Transketolase
dnaE	82	-	452	19695	19613	DNA polymerase III alpha subunit
BW244_0027	75	+	193	24733	24808	hypothetical protein BW244_0027
purA	51	-	193	30958	30907	Adenylosuccinate synthetase
sufB	46	-	550	32788	32742	Iron-sulfur cluster assembly protein SufB
prfA_1	71	-	367	43908	43837	Peptide chain release factor 1
prfA_2	40	-	10630	44208	44168	Peptide chain release factor 1	prfA_2
BW244_0053	48	+	2005	46447	46495	Aspartyl-tRNA(Asn) amidotransferase subunit A
hisD	27	-	23837	48717	48690	Histidinol dehydrogenase
grpE	110	-	2178	64789	64679	Heat shock protein GrpE	grpE
dnaK_1	42	-	1522	66055	66013	Chaperone protein DnaK
dnaK_2	108	-	357	66424	66316	Chaperone protein DnaK
carA-carB	295	-	11051	68609	68314	Carbamoyl-phosphate synthase small chain	carA
carB	30	-	6617	69917	69887	Carbamoyl-phosphate synthase large chain	carB_1
tyrS	45	-	2179	73639	73594	Tyrosyl-tRNA synthetase cluster 2
clpX_1	39	-	377	76365	76326	ATP-dependent Clp protease proteolytic subunit
clpX_2	108	-	484	76641	76533	ATP-dependent Clp protease proteolytic subunit	clpX
putA_1	57	+	313	80879	80936	Proline dehydrogenase (Proline oxidase)
putA_1	40	+	977	81962	82002	Proline dehydrogenase (Proline oxidase)
aroC	36	-	6076	85423	85387	Chorismate synthase	aroC_1
leuC	155	-	451	87318	87163	3-isopropylmalate dehydratase large subunit	leuC_2
aroA	37	+	426	99962	99999	2-keto-3-deoxy-D-arabino-heptulosonate-7- phosphate synthase I alpha AroA I alpha
miaB	30	-	240	101904	101874	tRNA-i(6)A37 methylthiotransferase
leuS	56	-	9061	103690	103634	Leucyl-tRNA synthetase
ahpC	64	-	1341	117573	117509	Alkyl hydroperoxide reductase protein C
ilvE	52	-	369	166598	166546	Branched-chain amino acid aminotransferase
lysA	87	-	1021	170486	170399	Diaminopimelate decarboxylase
dapF	75	-	1468	171254	171179	Diaminopimelate epimerase
* Counts raw counts from all Carsonella-BC samples (BC-A1-3, BC-N1-3, and BC-ALL)

## Sheet: Sup. Table 2
Supplementary Table 2 :
List of sRNAs identified by Rockhopper expressed within the Carsonella-DC genome
Carsonella-DC antisense sRNA	Length	Strand	Raw Counts mapping to the antisense sRNA	Predicted Transcription Start	Predicted Transcription Stop	Predicted gene target	Carsonella-BC antisense sRNA
gidA	54	-	15	1516	1462	tRNA uridine 5-carboxymethylaminomethyl modification enzyme GidA	gidA_1
atpA_1	35	-	9	4786	4751	F0F1 ATP synthase subunit alpha
atpA_2	59	-	29	5071	5012	F0F1 ATP synthase subunit alpha	atpA_1
atpA_3	113	-	47	5534	5421	F0F1 ATP synthase subunit alpha	atpA_2
atpD_1	52	-	14	7354	7302	F0F1 ATP synthase subunit beta
atpD_2	43	-	19	7642	7599	F0F1 ATP synthase subunit beta	atpD_3
CRDC_00075	38	+	12	10355	10393	transketolase (tktA)
metE	54	-	26	23930	23876	5-methyltetrahydropteroyltriglutamate--homocysteine S-methyltransferase
ilvD_1	32	-	9	27213	27181	dihydroxy-acid dehydratase
ilvD_2	39	-	13	27351	27312	dihydroxy-acid dehydratase
CRDC_00190	39	-	27	33077	33038	hypothetical protein CRDC_00090
prfA_1	33	-	10	44277	44244	peptide chain release factor 1
prfA_2	52	-	18	44474	44422	peptide chain release factor 1	prfA_2
grpE	40	-	17	64922	64882	molecular chaperone GrpE	grpE
dnaK	34	-	11	65223	65189	molecular chaperone DnaK
carA	42	-	16	68619	68577	carbamoylphosphate synthase small subunit	carA-carB
carB_1	77	-	500	70134	70057	carbamoylphosphate synthase large subunit	carB
carB_2	65	-	50	71055	70990	carbamoylphosphate synthase large subunit
clpP	75	-	61	75963	75888	ATP-dependent Clp protease proteolytic subunit ClpP
clpX	53	-	23	76743	76690	ATP-dependent Clp protease ATP-binding subunit ClpX	clpX_2
CRDC_00490	54	+	21	80651	80705	bifunctional proline dehydrogenase/pyrroline-5-carboxylate dehydrogenase-tRNA (pseudo)
aroC_1	44	-	21	85395	85351	chorismate synthase	aroC
aroC_2	70	-	59	85833	85763	chorismate synthase
aroC_3	77	-	73	85977	85900	chorismate synthase
leuC_1	58	-	16	86189	86131	3-isopropylmalate dehydratase large subunit
leuC_2	54	-	25	87194	87140	3-isopropylmalate dehydratase large subunit	leuC
leuD	44	-	16	87633	87589	3-isopropylmalate dehydratase small subunit
CRDC_00535 CRDC_t01111	112	-	1910	91639	91527	putative ATP-NAD/AcoX kinase
CRDC_00560	64	+	67	94796	94860	hypothetical protein CRDC_00560
lysC	75	+	59	113336	113411	aspartate kinase
CRDC_01030	34	-	10	168237	168203	peptide deformylase (def)
argH	35	-	11	169731	169696	argininosuccinate lyase

## Sheet: Sup. Table 3
Supplementary Table 3:
Differentially expressed antisense sRNA found within B.cockerelli adults and nymphs
Predicted CDS of differentially expressed antisense sRNA	Strand	Length of sRNA	RPKM Adults	RPKM Nymphs	pValue Adults vs Nypphs_5thinstar	qValue Adults vs Nypphs_5thinstar	Life-stage that the sRNA is found to up-regulated in	Predicted gene target	Predicted transcription start	Predicted transcription stop
BW244_0027	+	75	16913	5768	5.1959e-09	1.14743e-07	Adult	hypothetical protein BW244_0027	24733	24808
carA-carB	-	154	29066	13532	0.000290282	0.0021368	Adult	Carbamoyl-phosphate synthase small chain	68468	68314
dnaE	-	82	26112	9615	4.68677e-06	6.89997e-05	Adult	DNA polymerase III alpha subunit	19695	19613
leuC	-	79	25417	10946	0.00248057	0.013147	Adult	3-isopropylmalate dehydratase large subunit	87318	87239

## Sheet: Sup. Table 4
Supplementary Table 4
List of antisense and intergenic sRNAs found in Profftella
Profftella-DC antisense sRNA	Length	Strand	Raw Counts mapping to the antisense sRNA	Predicted Transcription Start	Predicted Transcription Stop	Predicted gene target		Profftella-DC intergenic sRNA	Length	Strand	Raw Counts mapping to the antisense sRNA	Predicted Transcription Start	Predicted Transcription Stop	Up-stream gene	Down-stream gene
accD	40	-	269	107886	107846	acetyl-CoA carboxylase subunit beta		pepA_rpsO	34	+	213	417309	417343	leucyl aminopeptidase	30S ribosomal protein S15
acnA_1	28	+	176	69926	69954	aconitate hydratase		rpoD_sun_1	57	+	3654	445796	445853	RNA polymerase sigma70 factor	tRNA and rRNA cytosine-C5-methylase
acnA_2	41	+	259	71022	71063	aconitate hydratase		rpoD_sun_2	145	+	6096	446005	446150	RNA polymerase sigma70 factor	tRNA and rRNA cytosine-C5-methylase
ahpC	45	-	321	293085	293040	alkyl hydroperoxide reductase		ahpC_trpD	40	+	431	293908	293948	alkyl hydroperoxide reductase	anthranilate phosphoribosyltransferase
apaH	16	+	86	323036	323052	diadenosine tetraphosphatase
argS	41	-	227	104433	104392	arginyl-tRNA synthetase
aspS_1	49	+	605	404047	404096	aspartyl-tRNA synthetase
aspS_2	44	+	318	405174	405218	aspartyl-tRNA synthetase
bioB_1	27	-	142	338565	338538	biotin synthase
bioB_2	50	-	385	338824	338774	biotin synthase
bioB_3	71	-	725	339105	339034	biotin synthase
clpB_1	14	+	76	323576	323590	ATP-dependent Clp protease ATP-binding subunit ClpB
clpB_2	124	+	2062	324196	324320	ATP-dependent Clp protease ATP-binding subunit ClpB
clpX	49	-	643	90806	90757	ATP-dependent Clp protease ATP-binding subunit ClpX
cyoB_1	22	-	114	217185	217163	cytochrome o ubiquinol oxidase subunit I
cyoB_2	35	-	210	217532	217497	cytochrome o ubiquinol oxidase subunit I
cyoB_3	37	-	217	218421	218384	cytochrome o ubiquinol oxidase subunit I
cyoC	14	-	72	219129	219115	cytochrome o ubiquinol oxidase subunit III
cysD_1	94	-	861	412640	412546	sulfate adenylyltransferase subunit 2
cysD_2	41	-	293	412946	412905	sulfate adenylyltransferase subunit 2
cysG_1	62	-	908	414815	414753	uroporphyrin-III C-methyltransferase
cysG_2	52	-	766	415012	414960	uroporphyrin-III C-methyltransferase
cysH	45	-	393	411722	411677	phosphoadenosine phosphosulfate reductase
cysN_1	60	-	1686	413169	413109	sulfate adenylyltransferase subunit 1
cysN_2	22	-	116	413311	413289	sulfate adenylyltransferase subunit 2
cysN_3	16	-	82	413402	413386	sulfate adenylyltransferase subunit 3
cysN_4	34	-	180	413835	413801	sulfate adenylyltransferase subunit 4
cysN_5	117	-	535	414083	413966	sulfate adenylyltransferase subunit 5
cysN_6	35	-	188	414261	414226	sulfate adenylyltransferase subunit 6
dipE_1	75	+	1386	169345	169420	acetyl-S-AcpK beta-ketothioester polyketide intermediate transferase, PedP homolog
dipE_2	124	+	984	169842	169966	acetyl-S-AcpK beta-ketothioester polyketide intermediate transferase, PedP homolog
dipJ	72	-	952	166139	166067	ABC transporter permease protein, LivH homolog
dipO	23	+	144	158216	158239	ABC transporter permease protein, LivH homolog
dipP_1	35	+	184	142349	142384	type I polyketide synthase, PedI homolog
dipP_2	39	+	266	148082	148121	type I polyketide synthase, PedI homolog
dipQ	20	+	110	133077	133097	flavin-dependent oxygenase, PedJ homolog
dipR_1	23	-	118	132079	132056	polyketide beta-ketoacyl:acyl carrier protein synthase, PedM homolog
dipR_2	50	-	450	132295	132245	polyketide beta-ketoacyl:acyl carrier protein synthase, PedM homolog
dipT_1	38	-	298	231333	231295	mixed type I polyketide synthase/non-ribosomal peptide synthetase, PedF homolog
dipT_2	35	-	200	235086	235051	mixed type I polyketide synthase/non-ribosomal peptide synthetase, PedF homolog
dipT_3	28	-	142	236760	236732	mixed type I polyketide synthase/non-ribosomal peptide synthetase, PedF homolog
dipT_4	35	-	185	240825	240790	mixed type I polyketide synthase/non-ribosomal peptide synthetase, PedF homolog
dipT_5	52	-	1030	246197	246145	mixed type I polyketide synthase/non-ribosomal peptide synthetase, PedF homolog
dipT_6	24	-	153	252749	252725	mixed type I polyketide synthase/non-ribosomal peptide synthetase, PedF homolog
dipT_7	36	-	211	255729	255693	mixed type I polyketide synthase/non-ribosomal peptide synthetase, PedF homolog
dnaB_1	27	+	152	316184	316211	replicative DNA helicase
dnaB_2	39	+	262	316316	316355	replicative DNA helicase
dnaB_3	45	+	827	317412	317457	replicative DNA helicase
dnaE_1	38	+	260	372500	372538	DNA polymerase III subunit alpha
dnaE_2	43	+	467	372613	372656	DNA polymerase III subunit alpha
dnaE_3	52	+	770	372742	372794	DNA polymerase III subunit alpha
dnaE_4	111	+	1012	373193	373304	DNA polymerase III subunit alpha
dnaJ_1	44	+	819	282773	282817	molecular chaperone DnaJ
dnaJ_2	40	+	361	283014	283054	molecular chaperone DnaJ
dnaK	33	+	221	284262	284295	molecular chaperone DnaK
dnaN_1	22	+	112	392941	392963	DNA polymerase III subunit beta
dnaN_2	40	+	237	393128	393168	DNA polymerase III subunit beta
erpA	45	-	764	367166	367121	iron-sulfur cluster insertion protein ErpA
etf_1	38	+	469	334035	334073	electron transfer flavoprotein-ubiquinone oxidoreductase
etf_2	36	+	324	334937	334973	electron transfer flavoprotein-ubiquinone oxidoreductase
etf_3	45	+	389	335331	335376	electron transfer flavoprotein-ubiquinone oxidoreductase
fdxA	40	-	230	422980	422940	4Fe-4S ferredoxin
fmt	33	+	218	105808	105841	methionyl-tRNA formyltransferase
folD	19	-	102	177873	177854	bifunctional 5,10-methylene-tetrahydrofolate dehydrogenase/ 5,10-methylene-tetrahydrofolate cyclohydrolase
frr	35	-	247	403429	403394	ribosome recycling factor
fumA_1	164	+	4044	421332	421496	fumarate hydratase class I, aerobic
fumA_2	33	+	167	422020	422053	fumarate hydratase class I, aerobic
fusA_1	51	-	1188	30769	30718	elongation factor G
fusA_2	98	-	2182	31457	31359	elongation factor G
gidA/mnmG_1	36	+	219	376884	376920	tRNA uridine 5-carboxymethylaminomethyl modification enzyme GidA
gidA/mnmG_2	49	+	401	377346	377395	tRNA uridine 5-carboxymethylaminomethyl modification enzyme GidA
gltA	42	-	373	77299	77257	type II citrate synthase
greA	35	-	327	100450	100415	transcription elongation factor GreA
gyrB	48	+	554	389934	389982	DNA gyrase subunit B
hemC	29	+	153	203010	203039	porphobilinogen deaminase
hemK_1	17	+	90	220000	220017	polypeptide chain release factor methylase
hemK_2	79	+	853	220523	220602	polypeptide chain release factor methylase
hslV	35	+	228	197451	197486	ATP-dependent protease peptidase subunit
ibpA	35	-	399	110078	110043	small heat shock protein IbpA
icd2	39	+	299	224089	224128	isocitrate dehydrogenase, NADP-dependent
lepA	39	+	342	312032	312071	GTP-binding protein LepA
ligA_1	58	-	450	200453	200395	GTP-binding protein LepA
ligA_2	9	+	48	291177	291186	DNA ligase, NAD-dependent
ligA_3	17	+	104	291401	291418	DNA ligase, NAD-dependent
lon	35	-	215	93088	93053	ATP-dependent protease La
lysE	74	+	1367	178560	178634	neutral amino-acid efflux system efflux protein, homoserine/homoserine lactone efflux protein
maeB_1	22	+	133	344583	344605	NADP-dependent malic enzyme
maeB_2	48	+	558	345096	345144	NADP-dependent malic enzyme
maeB_3	61	+	408	345570	345631	NADP-dependent malic enzyme
maeB_4	37	+	241	345847	345884	NADP-dependent malic enzyme
maeB_5	51	+	638	346081	346132	NADP-dependent malic enzyme
mesJ	46	-	338	350799	350753	tRNA(Ile)-lysidine synthetase
metG	31	+	190	180529	180560	methionyl-tRNA synthetase
metK	33	+	191	450075	450108	S-adenosylmethionine synthetase
miaAn	44	+	275	215262	215306	split tRNA delta(2)-isopentenylpyrophosphate transferase
mnmA	53	-	716	185787	185734	tRNA-specific 2-thiouridylase MnmA
nrdA	25	+	151	48371	48396	ribonucleotide-diphosphate reductase subunit alpha
nrdB	37	+	318	47341	47378	ribonucleotide-diphosphate reductase subunit beta
nuoB	35	-	214	111821	111786	NADH dehydrogenase subunit B
nuoC	46	-	421	112246	112200	NADH dehydrogenase subunit C
nuoJ	54	-	1037	120277	120223	NADH dehydrogenase subunit J
orn	17	+	86	367274	367291	oligoribonuclease
orn	143	+	981	367492	367635	oligoribonuclease
polA	33	-	180	320795	320762	putative nonfunctional DNA polymerase I homolog
prfA_1	116	+	743	220930	221046	peptide chain release factor 1
prfA_2	93	+	848	221100	221193	peptide chain release factor 2
prfA_3	67	+	4396	221305	221372	peptide chain release factor 3
rhlE_1	46	+	624	365399	365445	ATP-dependent RNA helicase
rhlE_2	115	+	730	365603	365718	ATP-dependent RNA helicase
rhlE_3	13	+	73	365882	365895	ATP-dependent RNA helicase
rhlE_4	46	+	329	366047	366093	ATP-dependent RNA helicase
rhlE_5	44	+	407	366145	366189	ATP-dependent RNA helicase
rhlE_6	124	+	663	366363	366487	ATP-dependent RNA helicase
rluC	31	+	166	357956	357987	ribosomal large subunit pseudouridine synthase C
rplB	51	-	349	34319	34268	50S ribosomal protein L2
rplC	73	-	1034	32516	32443	50S ribosomal protein L3
rplK	39	-	281	17794	17755	50S ribosomal protein L11
rplS	39	+	482	424378	424417	50S ribosomal protein L19
rpmH	64	-	945	378496	378432	50S ribosomal protein L34
rpoB_1	13	-	75	20382	20369	DNA-directed RNA polymerase subunit beta
rpoB_2	41	-	676	23270	23229	DNA-directed RNA polymerase subunit beta
rpoB_3	62	-	1137	23765	23703	DNA-directed RNA polymerase subunit beta
rpoC_1	51	-	502	27581	27530	DNA-directed RNA polymerase subunit beta'
rpoC_2	49	-	545	27871	27822	DNA-directed RNA polymerase subunit beta'
rpoD_1	40	-	770	444333	444293	RNA polymerase sigma70 factor
rpoD_2	45	-	1909	445191	445146	RNA polymerase sigma70 factor
rpoD_3	58	-	975	445328	445270	RNA polymerase sigma70 factor
rpoD_4	50	-	346	445664	445614	RNA polymerase sigma70 factor
rpsD_1	55	-	357	43929	43874	30S ribosomal protein S4
rpsD_2	25	-	145	44097	44072	30S ribosomal protein S4
rpsE	35	-	185	40256	40221	30S ribosomal protein S5
rpsI	69	+	1116	360208	360277	30S ribosomal protein S9
rpsK	44	-	301	43512	43468	30S ribosomal protein S11
rpsP	40	+	498	426155	426195	30S ribosomal protein S16
rpsS	45	-	1240	34619	34574	30S ribosomal protein S19
sbcB	38	-	388	319509	319471	exonuclease I
secY	23	-	115	42121	42098	preprotein translocase membrane subunit
ssb	32	+	196	328040	328072	single-stranded DNA-binding protein
SSDC_00310_signal recognition particle, subunit SRP54	41	-	390	51308	51267	signal recognition particle, subunit SRP54
SSDC_00310_signal recognition particle, subunit SRP54	54	-	357	52128	52074	signal recognition particle, subunit SRP54
SSDC_00350_ribonuclease II	74	-	1064	59020	58946	ribonuclease II
SSDC_00350_ribonuclease II	31	-	189	59158	59127	ribonuclease II
SSDC_00350_ribonuclease II	28	-	174	59792	59764	ribonuclease II
SSDC_00450_radical SAM enzyme, Cfr family protein	53	-	456	85574	85521	radical SAM enzyme, Cfr family protein
SSDC_00480_cold shock transcription regulator protein	170	-	3754	94506	94336	cold shock transcription regulator protein
SSDC_00825_conserved hypothetical protein	19	-	107	195452	195433	conserved hypothetical protein
SSDC_00955_hemolysin	44	-	681	222216	222172	hemolysin
SSDC_00955_hemolysin	40	-	494	222796	222756	hemolysin
SSDC_01255_conserved hypothetical protein	43	+	935	314423	314466	conserved hypothetical protein
SSDC_01260_conserved hypothetical protein	43	-	436	315952	315909	conserved hypothetical protein
SSDC_01295_conserved hypothetical protein, putative transcriptional regulator	42	-	472	322149	322107	conserved hypothetical protein, putative transcriptional regulator
SSDC_01450_signal peptide peptidase, S49 family	46	+	531	356932	356978	signal peptide peptidase, S49 family
SSDC_01530_ABC transporter, ATP-binding/permease protein	32	-	175	374723	374691	ABC transporter, ATP-binding/permease protein
SSDC_01530_ABC transporter, ATP-binding/permease protein	45	-	278	375086	375041	ABC transporter, ATP-binding/permease protein
SSDC_01530_ABC transporter, ATP-binding/permease protein	19	-	100	375415	375396	ABC transporter, ATP-binding/permease protein
SSDC_01530_ABC transporter, ATP-binding/permease protein	19	-	101	375878	375859	ABC transporter, ATP-binding/permease protein
SSDC_01530_ABC transporter, ATP-binding/permease protein	39	-	244	376036	375997	ABC transporter, ATP-binding/permease protein
SSDC_01680_conserved hypothetical protein	39	-	317	411148	411109	conserved hypothetical protein
SSDC_01730_rhodanese-related sulfurtransferase	32	+	187	422378	422410	rhodanese-related sulfurtransferase
SSDC_01825_ATP-dependent exonuclease V subunit beta	24	-	141	439963	439939	ATP-dependent exonuclease V subunit beta
SSDC_01850_S-adenosylhomocysteine hydrolase	50	+	287	447746	447796	S-adenosylhomocysteine hydrolase
SSDC_01850_S-adenosylhomocysteine hydrolase	66	+	481	448765	448831	S-adenosylhomocysteine hydrolase
SSDC_01860_alpha/beta fold family hydrolase-like protein	75	+	2819	450838	450913	alpha/beta fold family hydrolase-like protein
sspA_1	22	-	125	405941	405919	stringent starvation protein A (glutathione S-transferase)
sspA_2	39	-	342	406459	406420	stringent starvation protein A (glutathione S-transferase)
sucA	38	-	239	79227	79189	2-oxoglutarate dehydrogenase E1 component
sun_1	101	+	714	446211	446312	tRNA and rRNA cytosine-C5-methylase
sun_2	44	+	788	446594	446638	tRNA and rRNA cytosine-C5-methylase
sun_3	175	+	1782	446699	446874	tRNA and rRNA cytosine-C5-methylase
terC	40	+	236	426460	426500	integral membrane protein TerC
thrS	9	-	47	63182	63173	threonyl-tRNA synthetase
thyA_1	93	+	1140	174758	174851	thymidylate synthase
thyA_2	27	+	139	175025	175052	thymidylate synthase
topB	17	-	87	62380	62363	DNA topoisomerase III
trmE/mnmE_1	62	-	685	381271	381209	tRNA modification GTPase TrmE
trmE/mnmE_2	33	-	199	381602	381569	tRNA modification GTPase TrmE
truA	56	-	619	106703	106647	tRNA pseudouridine synthase A
trxB	27	+	137	96546	96573	thioredoxin-disulfide reductase
tuf	43	-	262	15667	15624	elongation factor Tu
valS	30	+	203	304991	305021	valyl-tRNA synthetase
yidC	20	-	110	380092	380072	preprotein translocase YidC subunit

## Sheet: Sup. Table 5
Supplementary Table 5
Rockhopper predicted operons for Profftella
Start	Stop	Strand	Number of Genes	Genes
3336	4816	+	2	SSDC_00025, iscS
4904	5639	+	2	iscU, iscA
5681	7785	+	2	hscB, hscA
9805	10392	+	2	SSDC_00065, SSDC_00070
10395	12985	-	2	lysS, prfB
16302	17331	+	2	secE, nusG
17379	18496	+	2	rplK, rplA
29429	31883	+	2	fusA, rpsJ
32049	36779	+	10	rplC, rplD, rplW, rplB, rpsS, rplV, rpsC, rplP, rpmC, rpsQ
36915	43593	+	15	rplN, rplX, rplE, rpsN, rpsH, rplF, rplR, rpsE, rpmD, rplO, secY, infA, rpmJ, rpsM, rpsK
45451	46779	+	2	rplQ, SSDC_00295
52234	55639	-	4	proS, obgE, rpmA, rplU
65166	69251	+	4	rpmI, rplT, pheS, pheT
73073	76396	+	4	sdhC, sdhD, sdhA, sdhB
77975	84559	+	4	sucA, sucB, odhL, SSDC_00440
89325	91227	+	2	clpP, clpX
95054	96749	-	2	bioD, trxB
97113	100115	+	3	SSDC_00495, ftsK, SSDC_00505
111072	113817	+	4	nuoA, nuoB, nuoC, nuoD
113860	115655	+	2	nuoE, nuoF
115714	119114	+	2	nuoG, nuoH
119162	125614	+	6	nuoI, nuoJ, nuoK, nuoL, nuoM, nuoN
130862	132943	+	2	suhB, dipR
132948	161501	-	4	dipQ, dipP, dipO, dipN
164363	168799	+	5	dipK, dipJ, dipI, dipH, dipG
177073	178386	+	2	folD, holC
194124	196077	+	3	bioC, SSDC_00820, SSDC_00825
196078	197981	-	2	hslU, hslV
202661	204532	-	3	hemC, rpoZ, gmk
204638	207982	+	3	hemN, dusA, ribBA
210008	213923	+	2	aceE, aceF
214834	215780	-	2	miaAc, miaAn
216936	219955	+	3	cyoB, cyoC, cyoD
219964	221892	-	2	hemK, prfA
259131	260521	-	2	SSDC_00995, SSDC_01000
267985	269269	-	2	SSDC_01040, bfr
271256	273698	-	2	atpG, atpA
273739	274773	-	2	atpH, atpF
280840	282031	+	2	SSDC_01110, trpS
283494	286130	-	2	dnaK, grpE
287241	290977	-	2	holA, leuS
298774	300603	-	2	SSDC_01190, miaB
310361	313456	-	2	lepA , tyrS
318117	318874	+	2	rpsR, rplI
321454	322609	+	2	SSDC_01295, yqgF
322610	325594	-	2	apaH, clpB
333881	336680	-	2	etf, ribD
347273	351087	+	3	cysS, accA, mesJ
351514	351866	-	2	rpiAc, rpiAn
354165	355881	+	2	etfB, etfA
356607	358591	-	2	SSDC_01450, rluC
360169	361008	-	2	rpsI, rplM
364687	365041	+	2	SSDC_01490, rpmF
367210	369256	-	2	orn, tldD
396889	398564	-	2	holB, tmk
400906	402464	+	2	rpsB, tsf
409051	412991	+	4	cysI, SSDC_01680, cysH , cysD
413067	415107	+	2	cysN, cysG
420691	422719	-	2	fumA, SSDC_01730
422903	424309	+	2	fdxA, trxB
424368	426373	-	4	rplS, trmD, rimM, rpsP
427309	429390	-	2	sucD, sucC
435268	441415	+	2	SSDC_01820, SSDC_01825
446155	448998	-	2	sun, SSDC_01850

## Sheet: Sup. Table 6
Supplementary Table 6:
Results from the one-sided paired T-test, comparing the GC content in each sliding window for the randomized sequence vs. original sequence of the up-stream region of predicted antisense sRNAs of Carsonella Profftella, Buchnera and E. coli.
Bold: p >0.05
GENOME	Carsonella DC			GENOME	Carsonella BC			GENOME	Profftella			GENOME	Buchnera 5A			GENOME	Buchnera-AK			GENOME	Buchnera-SG			GENOME	Buchnera-UA		GENOME	E.coli
	Number of antisense sRNAs = 31				Number of antisense sRNAs = 34				Number of antisense sRNAs = 162				Number of antisense sRNAs=88				Number of antisense sRNAs= 67				Number of antisense sRNAs=71				Number of antisense sRNAs=69			Number of antisense sRNAs =5
SLIDING WINDOW	p-value	Test statistic		SLIDING WINDOW	p-value	Test statistic		SLIDING WINDOW	p-value	Test statistic		SLIDING WINDOW	p-value	Test statistic		SLIDING WINDOW	p-value	Test statistic		SLIDING WINDOW	p-value	Test statistic		SLIDING WINDOW	p-value	Test statistic	SLIDING WINDOW	p-value	Test statistic
Window 1	0.314044	0.489443		Window 1	0.0281227	1.9787		Window 1	0.399616	0.254763		Window 1	0.0373156	-1.80439		Window 1	0.0142523	-2.23941		Window 1	0.286418	-0.566546		Window 1	0.00624135	-2.56641	Window 1	0.435746	-0.172403
Window 2	0.068961	1.52424		Window 2	0.335122	0.429649		Window 2	0.389234	0.281789		Window 2	0.0166337	-2.16321		Window 2	0.00254811	-2.89772		Window 2	0.325133	-0.455352		Window 2	0.0140148	-2.24492	Window 2	0.313058	-0.526923
Window 3	0.217155	0.79247		Window 3	0.443005	-0.144468		Window 3	0.0925771	-1.33075		Window 3	0.0595081	-1.57444		Window 3	0.0139185	-2.24927		Window 3	0.436667	-0.160009		Window 3	0.112263	-1.22573	Window 3	0.39936	-0.272508
Window 4	0.223621	0.770136		Window 4	0.26615	0.631136		Window 4	0.188788	-0.884847		Window 4	0.0213368	-2.05708		Window 4	0.0171965	-2.1602		Window 4	0.440891	-0.149255		Window 4	0.124515	-1.16266	Window 4	0.399718	-0.271509
Window 5	0.127621	1.15989		Window 5	0.462789	-0.0941253		Window 5	0.487038	-0.0325486		Window 5	0.175801	-0.936511		Window 5	0.0331974	-1.86664		Window 5	0.299437	-0.528428		Window 5	0.34502	-0.400505	Window 5	0.319028	-0.508203
Window 6	0.421976	0.198553		Window 6	0.289963	-0.559014		Window 6	0.47649	-0.0590591		Window 6	0.0770545	-1.43769		Window 6	0.0384317	-1.7973		Window 6	0.392265	-0.274472		Window 6	0.444313	-0.140568	Window 6	0.170879	-1.07787
Window 7	0.482744	-0.0436302		Window 7	0.28545	-0.572445		Window 7	0.248583	0.680519		Window 7	0.181153	-0.915793		Window 7	0.122404	-1.17351		Window 7	0.468039	-0.0804902		Window 7	0.34591	0.398077	Window 7	0.143537	-1.22709
Window 8	0.328565	0.448338		Window 8	0.262909	-0.641206		Window 8	0.389516	0.281059		Window 8	0.100859	-1.2864		Window 8	0.0304367	-1.90701		Window 8	0.443122	-0.143582		Window 8	0.463172	0.0927881	Window 8	0.220801	-0.853249
Window 9	0.498225	0.00448647		Window 9	0.0939071	-1.34494		Window 9	0.236321	-0.719902		Window 9	0.0610345	-1.56136		Window 9	0.0159925	-2.19103		Window 9	0.349908	-0.387156		Window 9	0.352529	-0.380098	Window 9	0.30518	-0.551965
Window 10	0.48954	-0.0264428		Window 10	0.355218	-0.37449		Window 10	0.449241	0.127784		Window 10	0.0375577	-1.80133		Window 10	0.0469687	-1.69948		Window 10	0.252145	-0.671219		Window 10	0.222329	-0.768827	Window 10	0.37275	-0.347831
Window 11	0.361533	-0.35771		Window 11	0.393413	0.272644		Window 11	0.371227	0.329189		Window 11	0.305418	-0.510749		Window 11	0.0674952	-1.51325		Window 11	0.444801	0.139321		Window 11	0.368765	-0.336519	Window 11	0.469801	-0.0806388
Window 12	0.244088	-0.701859		Window 12	0.442904	0.144725		Window 12	0.267838	-0.620741		Window 12	0.0727305	-1.46908		Window 12	0.0328781	-1.87116		Window 12	0.441047	0.148865		Window 12	0.464004	0.0906915	Window 12	0.198604	0.947121
Window 13	0.429022	-0.18041		Window 13	0.281521	0.584225		Window 13	0.209048	0.811883		Window 13	0.213244	-0.799007		Window 13	0.141012	-1.08465		Window 13	0.284269	0.572954		Window 13	0.323818	0.459118	Window 13	0.0843382	1.67787
Window 14	0.33593	0.42779		Window 14	0.183708	0.913868		Window 14	0.478092	0.0550304		Window 14	0.254476	-0.663237		Window 14	0.191198	-0.879359		Window 14	0.393139	0.272205		Window 14	0.347484	0.393816	Window 14	0.0394992	2.34439
Window 15	0.450772	0.124762		Window 15	0.145685	1.07229		Window 15	0.166126	-0.97263		Window 15	0.178688	-0.925343		Window 15	0.33943	-0.415861		Window 15	0.303186	0.517629		Window 15	0.249041	0.681218	Window 15	0.0417642	2.29357
Window 16	0.158767	-1.01647		Window 16	0.0240565	2.05258		Window 16	0.444246	0.140443		Window 16	0.287465	0.562954		Window 16	0.296512	0.537071		Window 16	0.107844	1.24955		Window 16	0.175594	0.938834	Window 16	0.0551064	2.04582
Window 17	0.278873	-0.592817		Window 17	0.0825204	1.41981		Window 17	0.447149	-0.133086		Window 17	0.130386	1.13202		Window 17	0.329784	0.442509		Window 17	0.0182138	2.13366		Window 17	0.142274	1.07879	Window 17	0.122086	1.36437
Window 18	0.394171	0.270875		Window 18	0.447202	0.133762		Window 18	0.14011	-1.08361		Window 18	0.486188	-0.0347294		Window 18	0.430592	-0.175562		Window 18	0.0600756	1.57361		Window 18	0.26701	0.625114	Window 18	0.12651	1.33423
Window 19	0.112099	1.24197		Window 19	0.074413	1.47824		Window 19	0.371485	-0.32851		Window 19	0.436137	0.161252		Window 19	0.25292	0.669039		Window 19	0.0393471	1.78477		Window 19	0.483898	-0.0405227	Window 19	0.386009	-0.310031
Window 20	0.0781606	1.45532		Window 20	0.107847	1.26229		Window 20	0.402782	-0.246575		Window 20	0.272645	-0.607242		Window 20	0.317311	-0.477481		Window 20	0.0840839	1.39275		Window 20	0.140794	-1.08551	Window 20	0.252574	-0.731268
Window 21	0.139253	1.10438		Window 21	0.0811596	1.42929		Window 21	0.439727	-0.151912		Window 21	0.124634	-1.15998		Window 21	0.0357867	-1.83174		Window 21	0.0801029	1.41967		Window 21	0.170454	-0.959196	Window 21	0.252162	-0.732773
Window 22	0.293241	0.550073		Window 22	0.120122	1.19594		Window 22	0.239753	0.708812		Window 22	0.161279	-0.994938		Window 22	0.060215	-1.57362		Window 22	0.0672874	1.51407		Window 22	0.21277	-0.801736	Window 22	0.144702	-1.2202
Window 23	0.241642	0.710147		Window 23	0.0595626	1.60002		Window 23	0.45259	0.119316		Window 23	0.0206759	-2.07105		Window 23	0.00705412	-2.52254		Window 23	0.260381	0.645471		Window 23	0.0965475	-1.3147	Window 23	0.32946	-0.475979
Window 24	0.32453	0.459841		Window 24	0.0890814	1.37576		Window 24	0.0994313	-1.29032		Window 24	0.000600448	-3.3502		Window 24	0.00183292	-3.01473		Window 24	0.243819	-0.697816		Window 24	0.0401414	-1.77594	Window 24	0.257639	-0.712918
Window 25	0.464299	0.0903901		Window 25	0.00664334	2.61686		Window 25	0.412079	-0.222577		Window 25	0.00778643	-2.46787		Window 25	0.0185941	-2.12737		Window 25	0.389748	-0.281071		Window 25	0.171705	-0.954207	Window 25	0.192049	-0.976524
Window 26	0.345083	0.40264		Window 26	0.00393236	2.8299		Window 26	0.385424	-0.291775		Window 26	0.0252523	-1.98381		Window 26	0.019327	-2.11134		Window 26	0.424681	0.190658		Window 26	0.253689	-0.666558	Window 26	0.226813	-0.82916
Window 27	0.453632	-0.117512		Window 27	0.012046	2.36447		Window 27	0.0580499	-1.5802		Window 27	0.168707	-0.964801		Window 27	0.106681	-1.25689		Window 27	0.351964	0.38165		Window 27	0.391469	-0.276634	Window 27	0.168643	-1.08921
Window 28	0.203527	-0.841319		Window 28	0.0277245	1.98551		Window 28	0.244742	-0.69278		Window 28	0.364105	-0.348668		Window 28	0.254609	-0.663776		Window 28	0.429098	0.17936		Window 28	0.472844	-0.0683873	Window 28	0.0891791	-1.63037
Window 29	0.302906	-0.521744		Window 29	0.0458225	1.73739		Window 29	0.430147	-0.176295		Window 29	0.298795	-0.529909		Window 29	0.0593943	-1.58108		Window 29	0.249993	-0.678248		Window 29	0.193289	-0.871795	Window 29	0.221633	-0.849887
Window 30	0.40745	-0.236249		Window 30	0.118656	1.20359		Window 30	0.117018	-1.19471		Window 30	0.0941083	-1.32679		Window 30	0.104059	-1.2716		Window 30	0.156918	-1.01495		Window 30	0.330437	-0.440756	Window 30	0.219013	-0.860518
Window 31	0.29117	-0.556201		Window 31	0.229012	0.750916		Window 31	0.474383	-0.0643602		Window 31	0.148024	-1.05157		Window 31	0.112804	-1.22355		Window 31	0.196197	-0.860929		Window 31	0.371837	0.32841	Window 31	0.35	-0.414163
Window 32	0.115767	-1.22204		Window 32	0.468788	0.0789167		Window 32	0.0906111	-1.34308		Window 32	0.150499	-1.04103		Window 32	0.0478002	-1.69277		Window 32	0.0584337	-1.58954		Window 32	0.392571	-0.273807	Window 32	0.465483	0.0922086
Window 33	0.0317714	-1.93195		Window 33	0.254893	-0.666403		Window 33	0.00567058	-2.56282		Window 33	0.240918	-0.706693		Window 33	0.0941543	-1.33049		Window 33	0.0122862	-2.30334		Window 33	0.412775	0.221362	Window 33	0.459335	0.108706
Window 34	0.0158467	-2.26139		Window 34	0.134189	-1.12579		Window 34	0.00910528	-2.38677		Window 34	0.23971	-0.710607		Window 34	0.0759902	-1.45072		Window 34	0.0160632	-2.19142		Window 34	0.443862	0.141775	Window 34	0.465002	0.0934987
Window 35	0.0838968	-1.41604		Window 35	0.0673136	-1.53374		Window 35	0.0133618	-2.23698		Window 35	0.0712411	-1.48138		Window 35	0.085907	-1.38265		Window 35	0.0250815	-1.99688		Window 35	0.432182	0.171545	Window 35	0.296978	0.578467
Window 36	0.02813	-1.99152		Window 36	0.0936735	-1.34641		Window 36	0.00105641	-3.12686		Window 36	0.136289	-1.10485		Window 36	0.262432	-0.639545		Window 36	0.034541	-1.84947		Window 36	0.435427	0.16326	Window 36	0.446219	0.144035
Window 37	0.000704215	-3.54327		Window 37	0.0647267	-1.55513		Window 37	0.0317928	-1.86855		Window 37	0.462062	-0.0955437		Window 37	0.491481	-0.0214423		Window 37	0.0832125	-1.39998		Window 37	0.352527	0.380287	Window 37	0.388941	0.301748
Window 38	0.130814	-1.14568		Window 38	0.137912	-1.10811		Window 38	0.103691	-1.26612		Window 38	0.360517	-0.358354		Window 38	0.143342	1.07483		Window 38	0.229937	-0.743614		Window 38	0.429748	0.177766	Window 38	0.173338	1.06554
Window 39	0.328592	-0.448583		Window 39	0.0939111	-1.34492		Window 39	0.212585	-0.799607		Window 39	0.272877	-0.606755		Window 39	0.267547	0.623786		Window 39	0.0977941	-1.30811		Window 39	0.234314	-0.72927	Window 39	0.47509	-0.0664872
Window 40	0.369911	-0.335402		Window 40	0.00891172	-2.49386		Window 40	0.430311	0.175877		Window 40	0.211746	-0.804554		Window 40	0.451628	0.122056		Window 40	0.191013	-0.880329		Window 40	0.0646112	-1.53799	Window 40	0.496813	-0.00849976
Window 41	0.390279	0.281287		Window 41	0.0513586	-1.67839		Window 41	0.090798	1.34204		Window 41	0.129396	-1.13744		Window 41	0.356358	0.369929		Window 41	0.221466	-0.772118		Window 41	0.19976	-0.848424	Window 41	0.483657	-0.0435995
Window 42	0.497332	0.00674802		Window 42	0.217095	-0.791701		Window 42	0.472995	0.0678559		Window 42	0.0950742	-1.3215		Window 42	0.436312	-0.161002		Window 42	0.35767	-0.366338		Window 42	0.219942	-0.777473	Window 42	0.272337	-0.681096
Window 43	0.426662	0.186593		Window 43	0.257264	-0.658905		Window 43	0.255686	0.658261		Window 43	0.0477641	-1.68711		Window 43	0.4434	0.142951		Window 43	0.35739	-0.367094		Window 43	0.423493	-0.193789	Window 43	0.254088	-0.749115
Window 44	0.393237	0.273599		Window 44	0.440197	-0.151641		Window 44	0.185513	0.897225		Window 44	0.0108045	-2.34368		Window 44	0.137913	-1.0996		Window 44	0.259986	-0.647016		Window 44	0.202948	-0.836934	Window 44	0.154864	-1.21968
Window 45	0.277845	-0.596682		Window 45	0.432646	-0.170969		Window 45	0.373635	0.322834		Window 45	0.00983103	-2.38123		Window 45	0.00385544	-2.75574		Window 45	0.22629	-0.755811		Window 45	0.0872432	-1.37395	Window 45	0.0473403	-2.41395
Window 46	0.146412	-1.07287		Window 46	0.314806	-0.486809		Window 46	0.120952	1.17488		Window 46	0.0321852	-1.87585		Window 46	0.0187235	-2.12729		Window 46	0.498757	-0.00312881		Window 46	0.493215	-0.017077	Window 46	0.0478345	-2.40239
Window 47	0.173734	-0.956175		Window 47	0.46065	-0.0995544		Window 47	0.141988	1.07528		Window 47	0.0396176	-1.7781		Window 47	0.0460466	-1.71137		Window 47	0.447946	-0.131381		Window 47	0.385044	0.293564	Window 47	0.0116854	-4.284
Window 48	0.180523	-0.929148		Window 48	0.345381	-0.401334		Window 48	0.231072	0.737201		Window 48	0.060189	-1.57015		Window 48	0.0161348	-2.19116		Window 48	0.475431	0.0618699		Window 48	0.228413	0.748849	Window 48	0.00846089	-4.82967
Window 49	0.129314	-1.15396		Window 49	0.442928	0.1447		Window 49	0.135495	1.10483		Window 49	0.116492	-1.20193		Window 49	0.0775493	-1.43958		Window 49	0.133205	-1.12132		Window 49	0.32091	0.467482	Window 49	0.0506017	-2.3402
Window 50	0.28932	-0.562168		Window 50	0.488648	-0.0286823		Window 50	0.217043	0.784313		Window 50	0.0970506	-1.30968		Window 50	0.028123	-1.94616		Window 50	0.227877	-0.75049		Window 50	0.455022	-0.113454	Window 50	0.0177036	-3.65343
Window 51	0.208939	-0.822715		Window 51	0.426056	-0.187938		Window 51	0.492702	-0.0183251		Window 51	0.123378	-1.16702		Window 51	0.0785034	-1.43285		Window 51	0.454002	-0.116023		Window 51	0.358924	-0.363045	Window 51	0.0329648	-2.83478
Window 52	0.267482	-0.62849		Window 52	0.47794	0.0557598		Window 52	0.265308	0.628516		Window 52	0.32209	-0.463686		Window 52	0.240955	-0.707636		Window 52	0.416668	0.211313		Window 52	0.329367	0.443906	Window 52	0.0693032	-2.00535
Window 53	0.372913	-0.327485		Window 53	0.403573	0.246141		Window 53	0.170947	0.953452		Window 53	0.223621	-0.763931		Window 53	0.458167	-0.105496		Window 53	0.420572	0.201273		Window 53	0.389437	-0.282074	Window 53	0.111661	-1.53079
Window 54	0.278257	-0.595432		Window 54	0.384408	-0.296431		Window 54	0.339392	-0.414934		Window 54	0.275841	-0.597868		Window 54	0.466643	-0.0840627		Window 54	0.448087	0.131032		Window 54	0.395058	-0.267371	Window 54	0.0371084	-2.69313
Window 55	0.213149	-0.807744		Window 55	0.417736	-0.209388		Window 55	0.134641	-1.10882		Window 55	0.427681	-0.182895		Window 55	0.296817	0.536446		Window 55	0.347085	-0.395038		Window 55	0.434639	-0.165293	Window 55	0.0742072	-1.93516
				2.9

## Sheet: Sup.Table 7
Supplementary Table 7:
Top three motifs predicted by MEME found within sliding windows that were significantly enriched in GC content and across the complete 61nt up-stream region
Supplementary Table 7A:
The top three motifs found in across the 61nt upstream region of the expressed sRNAs within either Carsonella, Buchnera and Profftella
Bold: E <0.05
GENOME	Candidatus Carsonella ruddii: Diaphorina citri					GENOME	Candidatus Carsonella ruddii: Bactericera cockerelli					GENOME	Candidatus Profftella armature: Bactericera cockerelli					GENOME	Buchnera: Acyrthosiphon pisum str. 5A					GENOME	Buchnera: Acyrthosiphon kondoi					GENOME	Buchnera: Schizaphis graminum					GENOME	Buchnera: Uroleucon ambrosiae					GENOME	Escherichia coli
	Number of sRNAs = 33						Number of sRNAs = 36						Number of sRNAs = 181						Number of sRNAs =90						Number of sRNAs = 70						Number of sRNAs =73						Number of sRNAs =76						Number of sRNAs =16
SLIDING WINDOW RANGE	Number of windows searched	Motifs	E-value	Percent of sequences with the motif		SLIDING WINDOW RANGE	Number of windows searched	Motifs	E-value	Percent of sequences with the motif		SLIDING WINDOW RANGE	Number of windows searched	Motifs	E-value	Percent of sequences with the motif		SLIDING WINDOW RANGE	Number of windows searched	Motifs	E-value	Percent of sequences with the motif		SLIDING WINDOW RANGE	Number of windows searched	Motifs	E-value	Percent of sequences with the motif		SLIDING WINDOW RANGE	Number of windows searched	Motifs	E-value	Percent of sequences with the motif		SLIDING WINDOW RANGE	Number of windows searched	Motifs	E-value	Percent of sequences with the motif		SLIDING WINDOW RANGE	Number of windows searched	Motifs	E-value	Percent of sequences with the motif
Window 1-55	31	RSMCAAGCAGS	0.38	0.16129		Window 1-55	34	GATWWWKTAAHAAWWKBAGSW	3.7e-05	0.617647		Window 1-55	159	YCASSWWBWHSWGMAATTGCWSMAGC	2e-05	0.081761		Window 1-55	89	ADMWDCAKYWWTWKYWDYTTTTTYT	8.3e-06	0.370787		Window 1-55	67	TATYTTCARWATTWBTWWYTTTTTTTTTD	0.0024	0.283582		Window 1-55	71	TTNHWRHTTTWTYWVYWTTTKBTTTWV	1.3	0.366197		Window 1-55	67	GCAWYARNTHCTGCT	1.1e-05	0.298507		Window 1-55	5	GCRCRA	490	1
		GCGGY	510	0.0645161				GGWGG	2500	0.0588235				WGSTKDWADKGGAAAARTTTMWTYTGGT	1.6	0.0740741				CTCTTCSACG	15000	0.0224719				TCGAGGTWG	870	0.0597015				CGTGCCGCT	130	0.056338				ARMAHTCTHMCGAAKWSRWVVAYSWWTWWTWAAATCWKK	11	0.0746269				GGSGAGDBGGHKGC	850	0.8
		GTTGGG	2900	0.16129				GGAG	11000	0.0588235				GCCGCWTHTGG	4100	0.0188679				CGKGCC	22000	0.0224719				ATASSDGMTTTWTTAAAARMT	29	0.149254				GSCCC	8600	0.028169				SSTGCTCG	5200	0.0298507				CGCC	3000	0.4
Supplementary Table 7B:
Top three motifs predicted by MEME found within sliding windows with significant differences in GC content Bold: E <0.05
GENOME	Candidatus Carsonella ruddii: Diaphorina citri					GENOME	Candidatus Carsonella ruddii: Bactericera cockerelli					GENOME	Candidatus Profftella armature: Bactericera cockerelli					GENOME	Buchnera: Acyrthosiphon pisum str. 5A					GENOME	Buchnera: Acyrthosiphon kondoi					GENOME	Buchnera: Schizaphis graminum					GENOME	Buchnera: Uroleucon ambrosiae					GENOME	Escherichia coli
	Number of sRNAs = 33						Number of sRNAs = 36						Number of sRNAs = 181						Number of sRNAs =90						Number of sRNAs = 70						Number of sRNAs =73						Number of sRNAs =76						Number of sRNAs =16
SLIDING WINDOW RANGE	Number of windows searched	Motifs	E-value	Percent of sequences with the motif		SLIDING WINDOW RANGE	Number of windows searched	Motifs	E-value	Percent of sequences with the motif		SLIDING WINDOW RANGE	Number of windows searched	Motifs	E-value	Percent of sequences with the motif		SLIDING WINDOW RANGE	Number of windows searched	Motifs	E-value	Percent of sequences with the motif		SLIDING WINDOW RANGE	Number of windows searched	Motifs	E-value	Percent of sequences with the motif		SLIDING WINDOW RANGE	Number of windows searched	Motifs	E-value	Percent of sequences with the motif		SLIDING WINDOW RANGE	Number of windows searched	Motifs	E-value	Percent of sequences with the motif		SLIDING WINDOW RANGE	Number of windows searched	Motifs	E-value	Percent of sequences with the motif
Window 33-34	29	CWDAA	260	0.344828		Window 1	34	GGAG	30	0.117647		Window 33-37	154	CCGC	350	0.025974		Windows 1-2	89	CCSAAG	51	0.0337079		Windows 1-6	67	CCGG	13	0.0298507		Window 17	70	GTTGGS	520	0.0285714		Window 1-2	67	CYCAWRY	220	0.0447761		Window 14-15	5	TTTDCG	29	0.8
		ARAC	4500	0.0689655				CTAC	970	0.0588235				AWYTTTKTCVT	1900	0.0519481				KRAWSCKG	86	0.0561798				CGAGGTTGTTC	36	0.0447761				SGTCC	670	0.0285714				GGATG	370	0.0298507				WWTR	1000	0.4
		GYTR	2700	0.0689655				GCTA	970	0.0588235				GCTACTG	2100	0.025974				GTGC	1200	0.0224719				CTGCAG	58	0.0298507				SAATGG	1900	0.0285714				GAAG	2900	0.0298507				WTWY	1000	0.4
Window 36-37	29	KTGG	310	0.0689655		Window 16	34	TCCA	810	0.0588235								Windows 23-26	88	CAYTWGGT	16	0.11236		Windows 8-10	67	SCASMT	110	0.0746269		Window 19	70	RAGGAC	180	0.0714286		Window 24	66	CCMCC	91	0.030303		Window 45-51	4	AVTCAT	5.4	1
		GAMAG	420	0.0689655				GTCA	810	0.0588235										CWCCTC	940	0.0224719				GGGAT	430	0.0597015				AGCC	1700	0.0428571				GTSC	700	0.030303				MCGT	200	0.5
		TAGG	540	0.0689655				GTTWTS	410	0.117647										SCASC	1100	0.0224719				GTTGTWHT	480	0.104478				CAGG	1700	0.0285714				CCAAWG	690	0.030303				GTKT	470	0.5
						Window 25-29	34	CCAGC	12	0.117647								Windows 43-47	81	CWCTSCS	660	0.0246914		Window 12	67	TCTGC	250	0.0597015		Window 34-36	64	CAASGG	230	0.03125								Window 54	4	ACKG	40	0.5
								CWGAAS	260	0.0588235										CGSC	740	0.0246914				CATCAS	650	0.0298507				GTGC	790	0.03125										CATA	74	0.5
								GWCSWTG	510	0.0588235										GTCC	2800	0.0246914				CTTC	3500	0.0298507				CCTC	790	0.03125										YKTW	550	0.5
						Window 40-41	34	CWTC	460	0.0882353														Window 21	66	CTGG	470	0.030303
								GAWWC	1200	0.0588235																GCAA	3400	0.030303
								TGRA	4600	0.0588235																GRAC	5500	0.030303
																								Window 23-26	66	CCTCG	46	0.0606061
																										AAVAAAYGRA	180	0.0909091
																										CATGC	960	0.030303
																								Window 32	62	CGTTG	310	0.0483871
																										GCAG	430	0.0322581
																										GSAAG	720	0.0322581
																								Window 45-48		GCSMTC	280	0.0322581
																										GCTG	620	0.0322581
																										CMAATAGG	700	0.0322581
Supplementary Table 7C:
Top three motifs predicted by MEME found within upstream regions sliding window regions that have increased/decreased GC skew of antisense sRNAs Bold: E <0.05
GENOME	Candidatus Carsonella ruddii: Diaphorina citri					GENOME	Candidatus Carsonella ruddii: Bactericera cockerelli					GENOME	Candidatus Profftella armature: Bactericera cockerelli					GENOME	Buchnera: Acyrthosiphon pisum str. 5A					GENOME	Buchnera: Acyrthosiphon kondoi					GENOME	Buchnera: Schizaphis graminum					GENOME	Buchnera: Uroleucon ambrosiae					GENOME	Escherichia coli
	Number of sRNAs = 33						Number of sRNAs = 36						Number of sRNAs = 181						Number of sRNAs =90						Number of sRNAs = 70						Number of sRNAs =73						Number of sRNAs =76						Number of sRNAs =16
SLIDING WINDOW RANGE	Number of windows searched	Motifs	E-value	Percent of sequences with the motif		SLIDING WINDOW RANGE	Number of windows searched	Motifs	E-value	Percent of sequences with the motif		SLIDING WINDOW RANGE	Number of windows searched	Motifs	E-value	Percent of sequences with the motif		SLIDING WINDOW RANGE	Number of windows searched	Motifs	E-value	Percent of sequences with the motif		SLIDING WINDOW RANGE	Number of windows searched	Motifs	E-value	Percent of sequences with the motif		SLIDING WINDOW RANGE	Number of windows searched	Motifs	E-value	Percent of sequences with the motif		SLIDING WINDOW RANGE	Number of windows searched	Motifs	E-value	Percent of sequences with the motif		SLIDING WINDOW RANGE	Number of windows searched	Motifs	E-value	Percent of sequences with the motif
Purple Region Window 31-44	32	GGARSMGGWCC	7.3	0.0625		Purple Region Window 31-44	36	SSACC	91	0.0833333		Purple Region Window 31-44	181	YTACWGKMGC	7.6	0.0497238		Purple Region Window 31-44	90	GSAGSANTWTC	0.8	0.144444		Purple Region Window 31-44	70	TTHWKTWMKBKAWCCTTYTDT	4.7	0.1		Purple Region Window 31-44	73	RSWCAWRBTAWAWAAGCTTT	2.2	0.109589		Purple Region Window 31-44	76	SSTGCWDWTKY	0.063	0.144737		Purple Region Window 31-44	14	GGKGGAGG	25	0.1875
		AGAAAAAASAAWWNC	440	0.21875				CVTTGATS	2600	0.0833333				CGGGGS	630	0.0220994				CCCG	1500	0.0222222				SYGCATHMSTG	250	0.0428571				SCTSCAYG	2100	0.0273973				CACGRATDCAGWAS	970	0.0526316				GHGTGDCA	1000	0.25
		GTGG	1200	0.0606061				KTSWKAAWKRTAWWBTTTKYY	210	0.111111				GAAKTTTTTCC	710	0.038674				CTGCAYSC	2400	0.0222222				ATAMWAWRAKTTAADWRVWGA	1300	0.0714286				CWGCG	3100	0.0273973				SGTCC	2300	0.0263158				CGCWG	3400	0.125
Pink Region Window 45-51	32	RWRGWAMAAAWKKR	1.8	0.15625		Pink Region Window 45-51	36	AAWYAATAGAWKCA	5.2	0.138889		Pink Region Window 45-51	181	SCWATAGCWCC	12	0.038674		Pink Region Window 45-51	90	CRTYRTSCYA	39	0.0555556		Pink Region Window 45-51	70	GGACS	470	0.0428571		Pink Region Window 45-51	73	SCADTAGC	2.6	0.0958904		Pink Region Window 45-51	76	WGVAVTAGMA	0.024	0.236842		Pink Region Window 45-51	14	WYNDKTBDGVVDYG	17	1
		CTWCC	1100	0.0625				GTGG	360	0.0555556				SBGGRABTAAT	160	0.0773481				ACGG	2900	0.0222222				CTGCTATTAAA	31	0.128571				GGGMSC	350	0.0273973				CGSC	440	0.0263158
		AATGAAASAA	3600	0.121212				CTTTTTCTGA	2200	0.138889				TBRAAWWACWRTTA	550	0.0441989				CTGC	2900	0.0222222				SSAAWASKTTTSC	450	0.0285714				RARWTTTCTTYTTY	410	0.0958904				TGCA	18000	0.0263158
Green Region Window 52-55	32	AMMWARWCCAM	11	0.1875		Green Region Window 52-55	36	GARGYAK	1.9	0.166667		Green Region Window 52-55	181	YSTYDTCC	1.9	0.0497238		Green Region Window 52-55	90	AYARYTWTWGC	1.1	0.0666667		Green Region Window 52-55	70	TATAWTGMTKS	20	0.0714286		Green Region Window 52-55	73	RSASCTCG	11	0.0410959		Green Region Window 52-55	76	GATGTTGC	93	0.105263		Green Region Window 52-55	14	CGDCGCWT	150	0.285714
		GWAGG	630	0.0625				YCTG	1500	0.0555556				CGTGAAGC	27	0.0276243				RRHCATSCA	210	0.0555556				SATYRCC	72	0.0714286				TCWTCADC	80	0.0958904				CCAG	1500	0.0263158				GGMCTGAA	310	0.142857
		TYCG	2200	0.0625				ACCA	2600	0.0555556				CTGGAG	560	0.0220994				CAGG	2300	0.0222222				GSGG	380	0.0285714				GCTATSS	800	0.0410959				CCAAATKC	2200	0.0263158				ATAATT	460	0.357143
Supplementary Table 7D:
Top three motifs predicted by MEME found within upstream sliding window regions that have increased/decreased GC skew of CDSs Bold: E <0.05
GENOME	Candidatus Carsonella ruddii: Diaphorina citri					GENOME	Candidatus Carsonella ruddii: Bactericera cockerelli					GENOME	Candidatus Profftella armature: Bactericera cockerelli					GENOME	Buchnera: Acyrthosiphon pisum str. 5A					GENOME	Buchnera: Acyrthosiphon kondoi					GENOME	Buchnera: Schizaphis graminum					GENOME	Buchnera: Uroleucon ambrosiae					GENOME	Escherichia coli
	Number of CDS upstream regions = 207						Number of CDS upstream regions = 195						Number of CDS upstream regions = 367						Number of CDS upstream regions =558						Number of CDS upstream regions= 568						Number of CDS upstream regions =545						Number of CDS upstream regions =538						Number of CDS upstream regions =
SLIDING WINDOW RANGE	Number of windows searched	Motifs	E-value	Percent of sequences with the motif		SLIDING WINDOW RANGE	Number of windows searched	Motifs	E-value	Percent of sequences with the motif		SLIDING WINDOW RANGE	Number of windows searched	Motifs	E-value	Percent of sequences with the motif		SLIDING WINDOW RANGE	Number of windows searched	Motifs	E-value	Percent of sequences with the motif		SLIDING WINDOW RANGE	Number of windows searched	Motifs	E-value	Percent of sequences with the motif		SLIDING WINDOW RANGE	Number of windows searched	Motifs	E-value	Percent of sequences with the motif		SLIDING WINDOW RANGE	Number of windows searched	Motifs	E-value	Percent of sequences with the motif		SLIDING WINDOW RANGE	Number of windows searched	Motifs	E-value	Percent of sequences with the motif
Purple Region Window 31-44	207	RGARAACRTGGRWM	0.00013	0.0483092		Purple Region Window 31-44	195	KKTTCAMCTYC	1.5e-11	0.0666667		Purple Region Window 31-44	367	YBDWWYDVMCGVAWTWHKGTS	0.0016	0.013624		Purple Region Window 31-44	558	KTDCRCNTGAAMWBS	1.3e-05	0.0286738		Purple Region Window 31-44	568	WTCWMYWDTRSTASMABSTKC	1.1e-06	0.0264085		Purple Region Window 31-44		CWYBRSCWMBVWVNWCWGG	0.16	0.00733945		Purple Region Window 31-44	538	WDYWVYWBSWBBWKBWSSWWY	2e-10	0.0650558		Purple Region Window 31-44	4140	GGAAGGTGCGAACAAGTCCCT	1.1e-11	0.00241546
		GAYGCTKTAAHNAAT	58	0.0483092				CSAWAASG	35	0.0307692				SYCCWWCA	4.7	0.0326975				TGWKGAGMTRWRTGMWMTGGB	0.072	0.00896057				SHTGAAGMWBB	0.07	0.040493				TYTCDCTWKTGAAWTTTAYHB	8.6	0.012844				KYCCAGTTGCC	6500	0.00929368				TTAGTGTATGATGGTGTTTTT	0.12	0.00144928
		ATKHSTAAWWMTCC	65	0.0289855				AAWAWAWTTTTKTTWWWADAV	1500	0.0666667				TAWAAWTTTTTAAAA	4.5	0.174387				ATACATWHYATTTTTTRWGGA	120	0.016129				CAARCASGCTATYCM	1700	0.00880282				SCAGC	85	0.0220183				CSCAGYAWWMATRKT	4000	0.00929368				YBGTKYHWTVGTKAAAAAAK	6.4	0.00603865
Pink Region Window 45-51	207	SWVHAADWGG	0.082	0.0628019		Pink Region Window 45-51	195	SKATBTWKMCS	0.25	0.0512821		Pink Region Window 45-51	367	AGGAA	9.4e-24	0.158038		Pink Region Window 45-51	558	WWWAGAGRWWW	5.7e-16	0.107527		Pink Region Window 45-51	568	WWAAGRARWAW	1.3e-11	0.209507		Pink Region Window 45-51		WWWWWARGRAAAAA	4.7e-26	0.117431		Pink Region Window 45-51	538	AGGWW	1.4e-09	0.239777		Pink Region Window 45-51	4140	HHMAGGAG	1.1e-287	0.556763
		CCSC	18	0.0193237				GGAAT	300	0.0564103				VSARTAAMAMGABC	0.31	0.0108992				TTYHTCYTTTT	11	0.0430108				VAGYKKCTYCWTC	47	0.0140845				AAAWWYCYYWW	0.097	0.0807339				AAAAAAWRARAAWA	0.075	0.0408922				MWRAAAGAGGT	32	0.0181159
		CYTGWABC	1800	0.0144928				CTAKRKGA	1400	0.025641				ACSCRYKRB	100	0.0108992				AWRGAGATSWWWAT	6.5	0.016129				TTKTAGMWGWTHTT	34	0.028169				GSCMGCWC	320	0.00917431				CTKCTTCT	2100	0.0167286				CGCGAAGCGCC	1700	0.00120773
Green Region Window 52-55	207	TMGGTGK	0.0039	0.0386473		Green Region Window 52-55	195	GTGGHRGWRS	2.9e-06	0.025641		Green Region Window 52-55	367	ATWWAWWTYCY	1e-12	0.0790191		Green Region Window 52-55	558	GRRWWWWWWAT	4.3e-68	0.261649		Green Region Window 52-55	568	RRRAWWAWWAT	5.2e-64	0.255282		Green Region Window 52-55		GRAAAAAAWAT	8.2e-67	0.211009		Green Region Window 52-55	538	RRDAWWAWWAT	2.9e-46	0.237918		Green Region Window 52-55	4140	RRGRRDDHRHN	7.7e-268	0.999758
		GGTAWGVG	190	0.0193237				YYTHTWSC	13	0.0307692				MAMGABSDAVM	5.7	0.00817439				CSASMMCC	0.06	0.0179211				CCWGCA	0.18	0.0299296				MHSCACGTSS	7.9e-05	0.0110092				ACGTTCTG	1	0.0260223
		GGATGA	780	0.0193237				CTCC	710	0.0102564				GSCWWTGA	12	0.0163488				CCVCTTC	1600	0.00537634				CGTWTCCWAS	5700	0.00352113				GSKGMY	10	0.0165138				GCWTCKTS	340	0.0111524
Supplementary Table 7E:
Top three motifs predicted by MEME found within upstream sliding window regions that have increased/decreased GC skew of CDSs across all symbiont genomes Bold: E <0.05
GENOME	Buchnera: Acyrthosiphon pisum str. 5A, Buchnera: Acyrthosiphon kondoi, Buchnera: Schizaphis graminum, Buchnera: Uroleucon ambrosiae, Carsonella ruddii-DCi anf Candidatus Carsonella ruddii-BC, Profftella armature
	Number of CDS upstream regions = 2977
SLIDING WINDOW RANGE	Number of windows searched	Motifs	E-value	Percent of sequences with the motif
Purple Region Window 31-44	2978	RNWSSWKSTVVWNNWRNWGNW	1.5e-11	0.0315754
		MAWAAAATTBATCARAHRADR	3.2e-07	0.00503863
		GAWWAWYCDTCWATGRATGAR	5.4e-06	0.00335909
Pink Region Window 45-51	2977	WAARGARAWWA	3.5e-19	0.117568
		ASCMSCTKCAA	0.00074	0.00571045
		YCYTGTGKCGS	28	0.00335909
Green Region Window 52-55	2977	RRRAAWAWWAT	1.9e-99	0.21263
		SCWKCCAS	6.4	0.00201545
		AKTTAKASCAT	4.8	0.00369499
Supplementary Table 7F:
Top three motifs predicted by MEME found within upstream regions sliding window regions that have increased/decreased GC skew of CDSs across all genomes Bold: E <0.05
GENOME	Buchnera: Acyrthosiphon pisum str. 5A, Buchnera: Acyrthosiphon kondoi, Buchnera: Schizaphis graminum, Buchnera: Uroleucon ambrosiae, Carsonella ruddii-DCi anf Candidatus Carsonella ruddii-BC, Profftella armature, Escherichia coli
	Number of CDS upstream regions = 2977
SLIDING WINDOW RANGE	Number of windows searched	Motifs	E-value	Percent of sequences with the motif
Purple Region Window 31-44	7118	WWWWWWWWWTTTWWWWWWWWW	9.6e-51	0.117308
		VVBVMNGCGSR	3.1e-20	0.0477662
		KCYGCCAG	4.8	0.00688396
Pink Region Window 45-51	7118	MAGGAR	5.7e-135	0.40222
		AGAGGT	210	0.000280978
		AGAGGT	210	0.000280978
Green Region Window 52-55	7117	RDRRRWWWAWW	6.2e-104	0.999859

## Sheet: Sup.Table 8
Supplementary Table 8:
A list of antisense sRNAs that contain the significanly enriched motifs across Carsonella, Profftell, and Buchnera genomes
Supplementary Table 8A:
A list of sRNAs that contain the significanly enriched motif across Carsonella genomes
DC: Candidatus Carsonella ruddii: Diaphorina citri
BC: Candidatus Carsonella ruddii: Bactericera cockerelli
Motif: TGVTRATTYARKAAWAVMWGCWTKAKCWD
sRNA	p-value	Start position	Aligned region with the enriched motif
atpA 1 DC	7.82e-07	19	TAGACAAACAGGAAAAACAACAATAGCTA
atpA1 BC	1.81e-11	6	TGATGATTTAACAAAACATGCATGGTCAT
atpA2 DC	1.09e-11	4	TGATGATTTAACAAAACATGCTTGGGCTT
atpD 2 BC	5.01e-08	17	TAGAAATTCAGGAAAAGATGTTTTATTAT
atpD2 DC	9.01e-09	32	TGCTATTTTAGGGATTGATGAATTATCAG
BW244 0053 BC	8.48e-12	9	TGGTGGTTCAGTAAGAACTCCATCATCTT
clpP DC	3.38e-09	5	TACTGCGGCCATACTTGCTGCTTGTCCAG
clpX DC	7.88e-08	7	TGTTAATTTGAGTATTACATCATTAGCAG
clpX1 BC	2.29e-10	33	TCCTGCTTCAGTAAAAGAAGTAGCATCAA
dnaK2 BC	8.27e-09	6	TGAAAATATGATAAAAGATGCAGAAGCAA
grpE BC	1.17e-08	11	TGATTGTTTAATTAGACCAGCTTTAGTTG
Supplementary Table 8B:
A list of sRNAs that contain the significanly enriched motif across Buchnera genomes
5A:Buchnera: Acyrthosiphon pisum str. 5A AK:Buchnera: Acyrthosiphon kondoi
SG: Buchnera: Schizaphis graminum, UA:Buchnera: Uroleucon ambrosiae
Motif: WAAWGCWAHTRHTTYTTTTTY					Motif: CTGMTTTTAHTMTTSATVSWMMWATWYDRTWWGRTNYTGC					Motif: AAAAAAAWMWACAAAWAWTRRADATAWWT
sRNA	p-value	Start position	Aligned region with the enriched motif		sRNA	p-value	Start position	Aligned region with the enriched motif		sRNA	p-value	Start position	Aligned region with the enriched motif
acpS 2 5A	4.48e-06	7	TGAAGCTGTTATACCTTCTTC		dnaJ 5A	6.5e-14	17	CTGATTTTACTCCTCTTCCACGAATACGAAAAAGTTTTCC		aspS 5A	5.06e-09	11	AAAAAGCCAATCTAAAAACGGAGATATAT
bioA 5A	3.9e-08	16	AGACGCACCAGTTTCTTCTTT		dnaJ AK	4.11e-13	17	CTGATTTTACTCCTCTACCACGAATGCGGAAAAGTTTTCC		aspS AK	1.7e-08	11	AAAAAGTAAAGCAAAAAACGGGGATATAT
bioA AK	3.11e-08	16	AGACGCTCCAGTTTCTTCTTT		dnaJ SG	5.99e-11	17	CTGATTTTACTCCCTTTCCTCTAATGCGAAAAAGTTTTCC		aspS SG	3.18e-10	11	AAAAACAAATGCAAAAAATGGAAATATTT
bioA SG	5.8e-07	16	AGAAACACCTACTTCTTCTTT		dnaJ UA	1.05e-13	17	CTGATTTTACACCTCGTCCACGAATTCGGAAGAGTTTTCC		def 5A	6.09e-06	15	AAAAAAAAYYYGAAAAAATTAATAAAAAA
bioA UA	3.46e-07	16	TGATGCACCAATTTCTTCTTT		grpE1 5A	7.88e-10	13	CAGGTTATATTTTACATAAATCTCGTTTGTTACGTCCTGC		def AK	9.68e-07	15	AAAAAAAAATTCAAAAAAAAAGAAAAAAT
carB 5A	5.43e-05	37	AAACGCAACTGTCTTGACTTT		grpE1 SG	1.78e-11	13	CTGGTTATATGCTTCATAAAGCTCGTTTATTGCGCCCTGC		dsbA UA	2.79e-07	29	AAACAAAGCAGGTATTAATGAAAATCAAT
cyoE 5A	3.02e-06	4	AGAAGCTAAAATTCCTGTTTT		grpE1 UA	6.99e-10	13	CTGGGTATATGCTACATAATATTCGTTTATTACGTCCTGC		ftsL 5A	3.86e-08	3	AAAAAAAAAAATGATGAATGGAGAAATTT
cyoE AK	6.43e-05	4	GAAAGCTAAAATTCCTATTTT		pta 5A	4.59e-13	22	CCGATTTAATAATTGACGGGCCTATACAATATGATGCAGC		ftsL SG	2.59e-08	2	AAAAAAAAAGATGATGAATGGAGAAATTT
cyoE SG	4.18e-05	4	AAAAGCAAATTTGCCCTTTTT		pta AK	3.83e-17	22	CTGATTTGATTATTGATGGTCCTATACAGTATGATGCTGC		ftsL UA	5.66e-08	2	AAAAAAAAAAATAATGAATGGAGAAATTT
cyoE UA	3.46e-06	4	AAATGCTAATATTCCTATTTT		pta SG	8.34e-15	22	CTGATTTACTTATTGATGGTCCAATTCAGTATGATGCAGC		gshA UA	1.61e-06	19	AAAAACAAAAACAAATAAAAGATAGTATT
deaD AK	6.98e-05	6	TCAACCTCGAGATTTATCATT		pta UA	8.44e-16	22	CAGATTTAATTATTGATGGTCCTATTCAGTATGATGCTGC		minC AK	5.33e-06	21	AAAAAAACTCAAGAATGTCCAAAATTTTT
dnaG1 5A	0.000184	12	AATAGATAATCCTTTTATTTG		rplT 5A	4.68e-12	19	CTTCAATTAATATTGATCGAAAAATATTATCTGATATTGC		minD 5A	1.26e-06	30	AAACATCACTCCCATAAAAGAATATCTTT
dnaG1 AK	8.2e-05	12	AATAGGTAATCCTTTTATTTG		rplT AK	2.64e-12	19	CCTCAATTAATATTGATCGAAAAATATTGTCTGACATTGC		minD UA	3.5e-06	30	AAACATAACTCCTATCAAAGAATATCTTT
dnaG1 SG	0.000104	7	ACAAGGACTTCCTATTTTTTT		rplT SG	6.34e-13	19	CTTCGATTAATATTGATCGAAAAATATTGTCTGATATTGC		mnmG 5A	1.42e-05	4	AAAAATTTAGATAAAAGTCCAATATATAC
dnaG2 SG	4.18e-05	2	AAAACGTGCTAAAGCTTCTGC		rplT UA	4.68e-12	19	CTTCAATTAATATTGATCGAAAAATATTATCTGATATTGC		nadE AK	3.25e-06	2	AAAAATCTTTAAAAAAATCCGGAATTATT
dnaQ UA	0.000112	33	TAAAACAATTGATACATTTTG		znuB AK	1.25e-09	20	CCGCTTTTACTATTGCCATATCTATTAAATTCGTCGGTGC		nadE UA	9.68e-07	2	AAAAATCTTTACGAAAATCAGGCATTATT
fliR AK	0.000161	36	TAAATCTGATAATATTTTTTT							nuoJ SG	1.26e-06	13	AAAAAAAGCTCCAAATATAAAAAAAATAC
fpr 5A	8.05e-07	13	AAAACCAAATGATTTTTTTTT							poxA 5A	2.59e-08	18	AAAAAAATAAACGAATATTAGAAATAATA
fpr AK	8.05e-07	13	AAAACCAAATGATTTTTTTTT							poxA AK	1.05e-09	18	AAAAAAACAAACGAATATTAGAGATAATT
fpr SG	5.8e-07	13	AAAACCAAATGATTTTTCTTT							poxA UA	1.28e-08	18	AAAAAAATAAACGAATGTTAGAAATAATT
ftsY 5A	0.000172	28	AATTACTCTAACTATTTTTTT							ribF 5A	1.2e-05	8	AAATAAAACAACTATAGTTGATAATTTAT
ftsY AK	0.000104	28	AATTACTCTTACTATTTTTTT							rpmG 5A	2.79e-07	1	AAAAAGCTCGTGAAAAAATAAAAATGATA
glyS 5A	1.1e-06	8	AGTAGCAACATCTTTTTTTTC							rpmG AK	1.49e-06	1	AAATAACTCGTGAAAAAATAAAAATGATA
glyS AK	7.32e-06	8	AATAGCAATATCTTTTTTTTC							rpmG SG	5.06e-09	1	AAAAAAATCGAGAAAAAATAAAAATGATT
glyS SG	4.48e-06	2	AATAGCTATAGCGACTTCTTT							rpmG UA	1.46e-07	1	AAAAAAATCGTGAAAAAATAAAAATGATA
hisD SG	4.84e-08	37	AAAAGCTAATGCTGCTATAGC							secA 5A	3.42e-07	27	AAAAATCAATGCTATTATTCAAGATATAC
hisD UA	3.11e-08	37	AAATGCTAGTGCTGCTATTGC							secA AK	6.14e-07	27	AAAAATCAACGCTATTATTAAAGATATAC
ilv 5A	3.46e-06	31	TCATGCCGATGTTATTTTTGC							secY 5A	4.61e-07	22	AAACAACTAAAAAAATAACCGAAAAAATT
ilvI UA	2.16e-05	31	TCATGCCGATGTCATTTTTGC							secY SG	2.6e-06	31	AAAAAACAACGGAAAAAATTAATATTAAA
mtn 5A	3.94e-06	29	TATTGCAGAAGATTCCATTTC							tilS AK	2.26e-07	22	TAAAAAAACAAGTAATATTGAAGATAAAC
mtn UA	5.8e-07	29	TATAGCTGCTGATTCCATATC							tilS SG	7.39e-06	18	AAAAAAAATATCGAAGAAACATTAAGAAT
murI UA	1.77e-05	3	ACAAGCAATAACTACTATATT							yajC 5A	2.07e-10	27	AAAAAAAATTACAAAAAATGGATATATTT
nfo 5A	5.55e-09	27	AAAAGCAACAGCTTTTTCTTT							yajC AK	1.48e-08	27	TAAAAAAATTACAAAAAATGGATATATTT
nfo UA	3.11e-08	27	TAATGCAACAGCTTTTTCTTT							yajC SG	6.74e-07	27	TAAAAAAGTTACAGAAAACGGATATCTTT
nuoG 5A	2.9e-05	19	TCAACCTAATTCGTCTGTATC
nuoJ 5A	1.36e-07	5	AATAGCTGGTGTTTTTTTTTC
ompF SG	2.9e-05	21	AAAAGAAAATGATTTTATTTC
orn AK	8.2e-05	31	AAATTCTGCTCTTTTTTCATT
pyrC 5A	1.03e-05	13	AGCTGCTACAAATATTTTTTT
pyrC AK	6.98e-05	13	AGCTGCTATAAATATTTTATT
rnt2 5A	3.02e-06	32	AAATCCTGCTGTTTCAATATC
rnt2 UA	3.02e-06	32	AAATCCTGCTGTTTCAATATC
rpiA UA	0.00012	5	TGCTGCTCGTTTTTTCATTTT
rpoC 5A	6.49e-06	30	TGTCGCAAGTGATGCTTTAGT
rpoC AK	3.94e-06	30	TGTTGCAAGTGATGCTTTAGT
rpoC UA	5.08e-06	30	TGTTGCAAGTGATGCCTTTGT
sbcB 5A	1.96e-05	38	AAAAACACCTAATTTTTTATT
sodA 5A	3.49e-05	13	AAATACAACTTTTTCTTCATT
sodA AK	0.00012	13	AAACACACCTTTTACTTCATT
sodA UA	0.000104	10	AGAAAATACAACTTTTTCTTC
tdcF 5A	3.02e-06	7	AAACGCCATTGCTTCAATTTC
tdcF AK	4.9e-07	7	AAATGCTATTGCTTCAATTTC
tdcF SG	4.13e-07	7	AAATGCCATTGCTTCCATTTC
tdcF UA	1.73e-06	7	AAATGCCATTGCTTCAATTTC
thrA2 SG	4.18e-05	32	TAATGCAAAAAAGTTTTTATG
thrA2 UA	2.9e-05	32	TAATGCAGAAAAATTTTTATC
tig 5A	1.43e-05	27	TAATGCAAAAATTTTTTTATG
tig AK	1.16e-05	27	TAATGCAAAAATTTTTTCATG
tig SG	1.43e-05	27	TAATGCAAAAATTTTTTTATG
trpA AK	2.39e-05	13	TAAACCTGATAACGTTGCTTC
trpA UA	5.75e-06	13	TAAACCAGATGATATTGCTTT
tsgA1 5A	1.16e-05	1	AATACCAAATAATTTTTTTTT
tsgA1 AK	8.22e-06	1	AATACCAGATAATTTTTTTTT
yba2 5A	1.77e-05	8	ACCACCTGCTACACCTGTAGC
yba2 SG	3.49e-05	5	TCCTGCTACACCTGTCGCTGT
yba2 UA	1.77e-05	8	ACCACCTGCTACACCTGTAGC
ychE SG	8.2e-05	9	TATAGCTATTTTTTTATTTGC
yfcN 5A	4.48e-06	15	TGAAGCTCCTAAATTTTTTGG
yfcN AK	4.48e-06	15	TGAAGCTCCTAAATTTTTTGG
znuB 5A	0.00013	24	TATAGCAATTAAATTTGTAGG
znuB SG	5.43e-05	24	TATTGCTATTAAGTTTGTTGG
Supplementary Table 8C:
A list of sRNAs that contain the significanly enriched motif across all seven genomes
DC: Candidatus Carsonella ruddii: Diaphorina citri 5A:Buchnera: Acyrthosiphon pisum str. 5A AK:Buchnera: Acyrthosiphon kondoi PRO: Candidatus Profftella armature: Bactericera cockerelli
BC: Candidatus Carsonella ruddii: Bactericera cockerelli SG: Buchnera: Schizaphis graminum UA:Buchnera: Uroleucon ambrosiae
Motif: HAGCWDYWGVTRYAKCWSCW					Motif: RCTGMTWTWAHTATTGMTVBWVVWATWMDRTWTGATGTTSC					Motif: YTAAAAAAAWWAAARAAAAAR
sRNA	p-value	Start position	Aligned region with the enriched motif		sRNA	p-value	Start position	Aligned region with the enriched motif		sRNA	p-value	Start position	Aligned region with the enriched motif
atpA 1 DC	6.37e-06	28	TAGCTATTGTTGTTTTTCCT		dnaJ 5A	1.27e-12	16	ACTGATTTTACTCCTCTTCCACGAATACGAAAAAGTTTTCC		aroC 2 DC	1.97e-05	21	CAAAAGAAATAAAAACAATTA
clpP DC	1.04e-06	11	AAGCAGCAAGTATGGCCGCA		dnaJ AK	3.48e-12	16	ACTGATTTTACTCCTCTACCACGAATGCGGAAAAGTTTTCC		atpD 1 BC	3.07e-05	5	TTGGAGAAAGAACAAGAGAAG
cysN 3 PRO	3.93e-08	15	CATCTGCTGTTGATGCTCCT		dnaJ SG	4.1e-10	16	ACTGATTTTACTCCCTTTCCTCTAATGCGAAAAAGTTTTCC		atpD 2 DC	9.11e-05	10	ATAAAGAATTAAAAGATACAA
dipJ PRO	5.8e-06	26	CAGCTATTTCTGGAATTGCT		dnaJ UA	6.2e-12	16	ACTGATTTTACACCTCGTCCACGAATTCGGAAGAGTTTTCC		CRDC 00490 DC	0.000109	17	CAATAACAATTAATACAACTG
dipT 1 PRO	2.19e-05	35	AAGCGGTAGTAGGTTCTGTT		ilv 5A	9.89e-12	7	GCCGATGTTATTTTTGCAATCGGTGTAAGATTCGATGATCG		cysD 2 PRO	7.48e-06	14	TGGAAAAAAGAAAAAAAACTG
dipT 5 PRO	1.64e-07	4	AAGAAGTAGGTTCAGCACCA		ilvI SG	7.48e-12	7	TCTGATGTAATTTTTGCAATTGGTGTACGATTTGATGATCG		dipP 1 PRO	6.27e-05	5	TAAAAAAAGCCAATATAAATG
dipT 7 PRO	4.28e-07	6	AAGCTATATGTGTAGCAACT		ilvI UA	3.15e-12	7	GCCGATGTCATTTTTGCCATTGGTGTTAGATTTGATGATCG		dipT 1 PRO	5.15e-05	11	CTTTACGAAATAGAGAAATTG
dnaB 2 PRO	2.95e-06	32	CATCTTGTTCAATGGCACCA		pta 5A	1.97e-13	21	TCCGATTTAATAATTGACGGGCCTATACAATATGATGCAGC		dipT 2 PRO	0.000153	8	CAATAGAATTAAAAAAAGAAA
dnaK DC	1.1e-05	30	TAGCTTGTCTTTTAGCTGGT		pta AK	1.29e-17	21	CCTGATTTGATTATTGATGGTCCTATACAGTATGATGCTGC		dipT 4 PRO	0.000195	35	TTAAAAAATCTGGAATTAATG
gltA PRO	5.8e-06	5	AAGCAATTCCAGCAGCAATA		pta SG	1.92e-15	21	CCTGATTTACTTATTGATGGTCCAATTCAGTATGATGCAGC		dipT 6 PRO	1.97e-05	6	TTGAAGAATATAGAAAAAATA
hemC PRO	1.77e-06	37	TTTCAATTGCTATAGCACCT		pta UA	5.03e-16	21	CCAGATTTAATTATTGATGGTCCTATTCAGTATGATGCTGC		dnaK 2 BC	0.000109	14	TGATAAAAGATGCAGAAGCAA
metK PRO	1.77e-06	14	CATCTGTCGTTATTTCTCCA		rplT 5A	9.89e-12	18	GCTTCAATTAATATTGATCGAAAAATATTATCTGATATTGC		etf 1 PRO	0.000109	34	TTATAATAGAAAAAAATAAAA
prfA 3 PRO	1.16e-06	36	CATCGGCTTGTACAGTAGCT		rplT AK	8.22e-12	18	GCCTCAATTAATATTGATCGAAAAATATTGTCTGACATTGC		grpE DC	1.56e-05	17	TTGGAAAAAAAAAAGGTACAG
rhlE 6 PRO	3.25e-06	36	CAGGTTCTGGAAAAACTGCA		rplT SG	5.64e-12	18	GCTTCGATTAATATTGATCGAAAAATATTGTCTGATATTGC		hemC PRO	9.11e-05	5	CGTAAAGAATTAATGGAAATG
rpoC 1 PRO	3.96e-06	5	AAGATTCTGGTATATTAGCA		rplT UA	9.89e-12	18	GCTTCAATTAATATTGATCGAAAAATATTATCTGATATTGC		icd2 PRO	9.11e-05	22	TAAAAGAATGCAATGTAAAAG
SSDC 00825 PRO	1.56e-05	6	CAGCAGTTGATATGAATGCA		znuB AK	7.47e-13	20	ACCGCTTTTACTATTGCCATATCTATTAAATTCGTCGGTGC		ligA 2	7.48e-06	18	TTGAAAAATTTAAAAAAATAG
valS PRO	7.52e-07	38	CCGCCACTGCAGTATCCCCT		znuB SG	2.58e-09	21	ACTGCTATATGTATTTCTATTGCTATTAAGTTTGTTGGAGT		lon PRO	6.27e-05	40	TAAAAATAAAAAAAGTAAAAA
ahpC UA	7.67e-06	35	TAGCAGGACATACTTCTCCA		znuB UA	4.14e-09	17	ATTGCATTAAATATTTCTATATCTATTAAATTTGTAGGTGC		maeB 3 PROF	7.48e-06	39	CTAAACCAATTAAAGATATAG
bioA 5A	1.95e-08	13	AAGAAACTGGTGCGTCTGCA							mesJ PRO	2.76e-05	35	TTAAAAATAAAACAGGAAAAG
bioA AK	6.72e-08	13	AAGAAACTGGAGCGTCTGCA							rpsD 2 PRO	6.9e-05	21	TTTTAGTAAATAAAAAAATAG
bioA SG	2.1e-07	13	AAGAAGTAGGTGTTTCTGCA							secY PRO	0.000228	39	TATAAATAGATCCAGCTAATG
bioA UA	5.15e-08	13	AAGAAATTGGTGCATCAGCA							SSDC 01530 ABC PRO	0.000266	14	TTGGAAAATTTCCAGATAATA
glmM AK	1.44e-06	28	TATCTACAGGAGTATCTACT							tktA BC	8.23e-07	17	CTAAAAAAGTTGAACAAAAAG
glmM UA	1.16e-06	28	TATCGACAGGTGTATCTACT							aspS AK	3.8e-06	7	TAAAAAAAAGTAAAGCAAAAA
glyS 5A	5.37e-07	2	AAGATGTTGCTACTGCTCTT							aspS SG	1.76e-05	7	TAAGAAAAACAAATGCAAAAA
glyS AK	1.97e-06	2	AAGATATTGCTATTGCTCTT							carB SG	9.68e-07	17	TTGAAGAAGCACACAAAAAAG
glyS SG	9.2e-06	2	AAGAAGTCGCTATAGCTATT							dapE 5A	5.69e-05	39	TTAAAAGAGTAAATGTTAATG
hisD SG	6.02e-07	27	CTGCTATAGCTTGAGCACCT							def 5A	6.27e-05	24	YYGAAAAAATTAATAAAAAAA
hisD UA	3.01e-07	27	CTGCTATTGCTTGAGCACCA							def AK	2.48e-05	24	TTCAAAAAAAAAGAAAAAATA
ilvC 5A	2.67e-07	37	CATCTTTTGAAACTGCTCCT							dnaG2 SG	1.76e-05	9	CTGAACGAAAACGTGCTAAAG
ilvC AK	7.52e-07	37	CATCTTTTGAAAAAGCTCCT							dnaQ UA	8.32e-05	23	ATCAAAAAATTAAAACAATTG
ilvC UA	3.59e-06	37	CATCTTTCGAAAAAGCACCT							fliR 5A	6.9e-05	15	TTAAAAAAGGCAGCATAACAG
mtn 5A	3.96e-06	23	AATCTTCTGCAATAGCACYY							fliR AK	9.11e-05	16	TAAAAATAGGAAATACAATAG
mtn UA	2.67e-06	23	AATCAGCAGCTATAGCTCAA							fliR SG	1.76e-05	15	TAAAAAAAGGAAAAGACATAG
rnt1 AK	1.2e-05	4	TAGCATTATGTGCGACAACA							fpr 5A	2.76e-05	23	CTATAATAAAAAAACCAAATG
rnt1 UA	1.85e-05	4	TAGCATTATGTGCTACAACA							fpr AK	2.76e-05	23	CTATAATAAAAAAACCAAATG
rnt2 5A	2.41e-06	35	TAGATATTGAAACAGCAGGA							fpr SG	4.36e-06	23	CTAAAGTAAAAAAACCAAATG
rnt2 UA	2.41e-06	35	TAGATATTGAAACAGCAGGA							ftsL 5A	6.96e-07	19	CAAAAAAAAAAAAAAAAAATG
rpoC 5A	2.18e-06	12	CAGAATCTTTTATATCTGCA							ftsL SG	2.21e-05	21	ATTTAAAAACAAAAAAAAAAG
rpoC AK	1.97e-06	12	CAGAATCTTTTATATCTGCT							ftsL UA	1.97e-05	18	TTCAAAAAAAAAAAAAAAATA
rpoC UA	1.2e-05	12	CAGAATCTTTTATATCTGCC							ftsY 5A	1.56e-05	38	TTAGAGTAATTAAAAAAATAG
trpA UA	2.67e-06	7	TATCATCTGGTTTATCTGGT							ftsY AK	1.56e-05	17	TGGAAGAATTAAAAAAAATAG
yba2 5A	2.16e-10	6	CAGCTACAGGTGTAGCAGGT							ftsY SG	4.22e-05	16	TTAGAAGAATTAAAAAAGATG
yba2 SG	9.55e-10	6	CAGCGACAGGTGTAGCAGGA							glyS 5A	5.73e-06	22	CTCTAGAAGACAAAGAAAAAA
yba2 UA	2.16e-10	6	CAGCTACAGGTGTAGCAGGT							glyS AK	6.56e-06	22	CTTTAGAAGATCAAGAAAAAA
yfcN 5A	1.6e-06	5	TAGCCTTTCATGAAGCTCCT							gshA UA	1.09e-05	15	TGGAAAAAACAAAAACAAATA
yfcN AK	3.81e-07	5	TAGCTTTTCATGAAGCTCCT							ilvC 5A	8.49e-06	9	ATGAAAAAATACCAGAACAAG
znuB 5A	2.19e-05	41	CAGCTTTTACTATTGCTATA							ilvC UA	5.15e-05	9	TTAAAAAGATACCAGAACAAG
										metG UA	0.000153	18	TTGAACAAATTAATAAACTAA
										murI 5A	5.73e-06	37	TTAAAATAGATAGAGCTACAG
										murI AK	5.69e-05	37	TTAAAATAGACAAGGCTACAG
										murI UA	1.34e-06	37	TTAAAAAAGACACAGATACAG
										nadE SG	6.9e-05	2	TTAAAAAAACAAGGAATACAA
										nfo 5A	5.73e-06	38	TTTTAGTAAAAAAAGAAAAAG
										nfo UA	5.73e-06	38	TTTTAGTAAAAAAAGAAAAAG
										nuoJ 5A	3.29e-06	34	CTAAAGAACCAGCAAAAAATG
										nuoJ SG	6.56e-06	34	CTAAAGCACCAGCAAAAAAAG
										nuoN 5A	3.8e-05	35	CTTAAAAAATAAGGATAAAAG
										polA Sg	1.09e-05	19	TAGAACAAAAAGGAGAACAAG
										polA UA	2.85e-06	19	TTGAAGAAAAAGGTGAAAAAA
										purA SG	6.27e-05	32	CTAAAGCATATACAACAAGAG
										rdapE SG	5.69e-05	39	TAAAAAAAATTAATATAAATG
										rluD UA	1.39e-05	31	TTAAACAAAATAATAAAATTG
										rnt1 UA	9.97e-05	40	ATAAAGGAATTAAAATACAAG
										rpiA 5A	1.57e-06	11	TTAAACAAACTAAAAAAAAAA
										rpiA SG	0.000109	11	TTAAATGAATTAAAGAAAAAA
										rpmG 5A	9.68e-07	12	CTAAAAAAGCTCGTGAAAAAA
										rpmG SG	4.08e-07	12	CTAAAAAAAATCGAGAAAAAA
										rpmG UA	2.11e-06	12	CTAAAAAAAATCGTGAAAAAA
										secA 5A	1.76e-05	17	CTGAAAAAGAAAAAATCAATG
										secY 5A	1.14e-06	28	CTAAAAAAATAACCGAAAAAA
										secY AK	1.09e-05	16	CTATAAAAACTACAAGAAAAA
										secY SG	5.83e-07	28	CTAAAAAAACAACGGAAAAAA
										sodA 5A	3.42e-05	21	CTATAGGCAATGAAGAAAAAG
										sodA AK	0.000247	21	CAATAGATAATGAAGTAAAAG
										sucB 5A	6.9e-05	34	CGAAACAAGTAAAAAAACTAA
										sucB AK	3.8e-05	30	TTGTAAAAACACAAGAAAACA
										suhB SG	6.56e-06	20	GTGAAAAAAAAAGTGAAAAAG
										suhB UA	3.07e-05	32	TTAAAAAAGTAAATGACAATA
										tdcF AK	5.15e-05	2	AAATAGAAATTGAAGCAATAG
										tig 5A	7.48e-06	17	TTTAAAAAACTAATGCAAAAA
										tig AK	4.67e-05	17	TTTAAACAATTAATGCAAAAA
										tilS AK	0.000141	31	ATAAAAAAACAAGTAATATTG
										trpA AK	3.29e-06	27	CTAAACAAGTTAAAGAAGCAA
										trpA UA	4.67e-05	27	CTATACAAATAAAAAAAGCAA
										truB AK	3.8e-05	31	TATAAGAAGTAAATAAAATAG
										truB UA	7.48e-06	31	TTAAAGAATCAAATAAAATAG
										tsgA2 AK	0.000181	11	ATAGAAAAAATAAAAATATTG
										tsgA2 SG	3.8e-05	30	TGATACAAGATAGAAAAAAAA
										yabI SG	5.69e-05	31	TTAAAGTATAAACCGATAAAG
										yajC 5A	2.85e-06	26	TAAAAAAAATTACAAAAAATG
										yajC AK	4.36e-06	26	ATAAAAAAATTACAAAAAATG
										yajC SG	5.83e-07	26	TTAAAAAAGTTACAGAAAACG
										ychE SG	5e-06	14	CAAAAGCAAATAAAAAAATAG
